# Supplementary material for: Involvement of a Microplusin-like Gene (HlonML-1) in the Olfactory Chemosensation of Haemophysalis longicornis: Expression, RNA Silencing, and Behavioral Implications
Source: Microorganisms. 2024 Nov 8;12(11):2269. doi: 10.3390/microorganisms12112269 (PMC11596346; doi:10.3390/microorganisms12112269)
Supplement: Supplementary file 1 [file microorganisms-12-02269-s001.zip]

Archive with 1 entries (1 files):
- microorganisms-3275334-supplementary-final.xlsx
