# Supplementary material for: Involvement of a Microplusin-like Gene (HlonML-1) in the Olfactory Chemosensation of Haemophysalis longicornis: Expression, RNA Silencing, and Behavioral Implications
Source: Microorganisms. 2024 Nov 8;12(11):2269. doi: 10.3390/microorganisms12112269 (PMC11596346; doi:10.3390/microorganisms12112269)
Supplement: Supplementary file 1 [file microorganisms-12-02269-s001.zip › microorganisms-3275334-supplementary-final.xlsx]

## Sheet: Table 1. Sequences for ML genes
S1 Table 1. The mRNA transcript nucleotide sequences and its selected ORF’s protein sequence (target genes) that are evaluated in our study.
Genes	Sequences
HlonML-1	mRNA transcript sequences (GenBank: HY962019.1)
	GATCACGCAGTCTGCTGCCGCGCAAAGCCCGTCTTCGAATTCCTCCCTGCGCACACGCAGCGTCATGAAGGCAGCACTCATCATCGCGTCTGCGCTCCTCCTGGCGACCATGGCCGACGCAGGAGAGTTTCTGTGCCGTCTGTCGCCAGACAAGGTCCCCAAGGCACTCGACTGCCTTGCAGACAACGTGAAACCCGAGGTCGCTGACTACCTCAAGAGGCTGCCTCAGAAAGGTGCCGGCTTTGTAATAAATGCTTGCAAGGCAAGCGCGAACTTCGAAGAGGTCATGCGCCTTATTTGGACGGAAGACTACTTACAGGAGATTAACAATGCTGACAAGATTTGCGAACCGAAATTCTGAGCTGTTCCCGGCTTCCGAACACTGTTACATGGGCATTT…
	Translated orf sequences (ORF1; + strand; 2-frame; start 65 stop 361; Length 297nt or 98aa)
	MKAALIIASALLLATMADAGEFLCRLSPDKVPKALDCLADNVKPEVADYLKRLPQKGAGFVINACKASANFEEVMRLIWTEDYLQEINNADKICEPKF
Unigene495 (HlonML-2)	mRNA transcript sequences (Unigene495)
	GAGCCACCAAGTATTTCGACTAGACGGTCACCATGAACGCTGTCGTTGCCTCCTCACTCCTGGTGGTCGCCCTCGTGGTTGTGGCTTCGGCCCATCATCTGGAACTCTGCAACAAGAGCGACGCGGATCTGGTCAAGGAGTTGGACTGCATTAAGGGGATTCTTTCTGAACAGACGAACGCAGCTTTTGATGCGGCCGTGAAACAGCTGAACTGCACCGACAGGGCGTGCGCTATCAAGAAGCTCTGCGCTGGAAACGACCTGGAGGGTGCAATGGCCAAGTACTTCACGCCGGAGCAGATCAATGAGATCCACAACGCGGCCACCGCCTGTGACCCCGATGCTGAGGAGCACAAGCACTAAGGAGACGAAGACCGGCCGGTCATACATGGCCCACTGG…
	Translated orf sequences (ORF2; + strand; 3-frame; start 33 stop 362; Length 330nt or 109aa)
	MNAVVASSLLVVALVVVASAHHLELCNKSDADLVKELDCIKGILSEQTNAAFDAAVKQLNCTDRACAIKKLCAGNDLEGAMAKYFTPEQINEIHNAATACDPDAEEHKH
Unigene570 (HlonML-3)	mRNA transcript sequences (Unigene570)
	GAGTCTTTTAACATTCACCCGAGTCGTAGCGAGAGGCCACCTTTGGGAAGTCATGAAGGCAATCTTGGTCTGCCTGCTGCTCGCCGGTGCCGTGCTTTTAAGCTCTGCGCACCATGAGGAACTTTGCGATAAGCAAGGTCGCCAGCTCAGGTCACAACTGCGGTGTATTCAGGGAAGGATTTCAGCGGCGGCGAACCGAAGCTTTGACCAGGCAGTGAGGGCCCTCGGGTGCCGTGACAGAAGCTGCGTCATCAAGAAGTTGTGCGCCGGAGGAGATCTGGAAGCAGCCATGGAAGAATATTTCCCGAAGTCCGAAATACTGGAAATTCACAATGCCGCCACCGATTGTGACCCACATGGGCATCACCACCACTAAAAGGATCGACGATGCTCTCCGAA…
	Translated orf sequences (ORF1; + strand; 2-frame; start 53 stop 376; Length 324nt or 107aa)
	MKAILVCLLLAGAVLLSSAHHEELCDKQGRQLRSQLRCIQGRISAAANRSFDQAVRALGCRDRSCVIKKLCAGGDLEAAMEEYFPKSEILEIHNAATDCDPHGHHHH
Note: Double Underlined: Predicted ORF sequences within the transcript sequences; Red-colored: Predicted signal peptide sequences

## Sheet: Table 2. Primer sequences
S1 Table 2. List of primer sequences used to amplify the HlonML-1 gene in respective experiments.
Target	Forward primers sequences (5'->3')	Reverse primers sequences (5'->3')
	PCR Primers
HIonML-1	ATGAAGGCAGCACTCATCAT	TCAGAATTTCGGTTCGCAAA
	RT-qPCR Primers
HIonML-1	CAGGAGAGTTTCTGTGCCGT	GCCTCTTGAGGTAGTCAGCG
ELF1A	AAAGTAACGAAGGCTGCGGA	AAACATGGCTGCCTATGCCA
	Cloning Primers
His-HlonML-1	CTTTAAGAAGGAGATATACATATGAAGGCAGCACTCATCATC	CTTGTCGACGGAGCTCGAATTCGAATTTCGGTTCGCAAATC
Gst-HlonML-1	TTCCAGGGGCCCCTGGGATCCGGAGAGTTTCTGTGCCGTCTG	GTCACGATGCGGCCGCTCGAGGAATTTCGGTTCGCAAATC
	dsRNA Synthesis Primers (dsHlonML-1)
dsHIonML-1	GGATCCTAATACGACTCACTATAGG ATGAAGGCAGCACTCATCATC	GAATTTCGGTTCGCAAATCTTG
	ATGAAGGCAGCACTCATCATC	GGATCCTAATACGACTCACTATAGGGAATTTCGGTTCGCAAATCTTG
dsLuciferase	GGATCCTAATACGACTCACTATAGG GCTTCCATCTTCCAGGGATACG	CGTCCACAAACACAACTCCTCC
	GCTTCCATCTTCCAGGGATACG	GGATCCTAATACGACTCACTATAGG CGTCCACAAACACAACTCCTCC

## Sheet: Figure 1. Original figures
S1 Figure 1. Original pictures obtained during HlonML-1's amplification (PCR), recombinant protein expression and separation (SDS-PAGE), and detection (WB) in H. longicornis (as described in Figure 2 within the manuscript).
Protein Markers used:		SDS-PAGE Gel; 14.4 - 116 kDa unstained protein molecular weight Marker
		Western Blotting; 10 - 170kDa prestained protein Marker
